# Supplementary material for: Genome Analysis Reveals Interplay between 5′UTR Introns and Nuclear mRNA Export for Secretory and Mitochondrial Genes
Source: PLoS Genet. 2011 Apr 14;7(4):e1001366. doi: 10.1371/journal.pgen.1001366 (PMC3077370; doi:10.1371/journal.pgen.1001366)
Supplement: Dataset S1 — List of RefSeq Identifiers of Nuclear-Encoded Mitochondrial Genes. (0.04 MB XLS) [file pgen.1001366.s001.xls]

## Sheet: Sheet1
NM_003375
NM_000191
NM_000481
NM_005015
NM_006660
NM_002085
NM_025196
NM_001482
NM_003850
NM_001933
NM_012460
NM_018404
NM_021833
NM_012458
NM_001040436
NM_001686
NM_133259
NM_017827
NM_015367
NM_006327
NM_000143
NM_000546
NM_007208
NM_004052
NM_000021
NM_004375
NM_016138
NM_003818
NM_022497
NM_004277
NM_018006
NM_002715
NM_005333
NM_000198
NM_020166
NM_005834
NM_014018
NM_005391
NM_005689
NM_004092
NM_004564
NM_033214
NM_001172
NM_030663
NM_005956
NM_005589
NM_001609
NM_002157
NM_007101
NM_014905
NM_015965
NM_004453
NM_000397
NM_005002
NM_003000
NM_022100
NM_018135
NM_014402
NM_006003
NM_001739
NM_003201
NM_000284
NM_019893
NM_004589
NM_000097
NM_005984
NM_020201
NM_005918
NM_001636
NM_003365
NM_012459
NM_004168
NM_015470
NM_001918
NM_024698
NM_000532
NM_004758
NM_000126
NM_152707
NM_004075
NM_000098
NM_000255
NM_003355
NM_007188
NM_014251
NM_003849
NM_012318
NM_021134
NM_014765
NM_005346
NM_013267
NM_005138
NM_032479
NM_003826
NM_030780
NM_006335
NM_003705
NM_031280
NM_001916
NM_015160
NM_006796
NM_020243
NM_003374
NM_001688
NM_005005
NM_021734
NM_005726
NM_001919
NM_000016
NM_014225
NM_001190
NM_003143
NM_006114
NM_014341
NM_014291
NM_006571
NM_033281
NM_001697
NM_000898
NM_003312
NM_032609
NM_005412
NM_014078
NM_006067
NM_006351
NM_005518
NM_003562
NM_002225
NM_003477
NM_022132
NM_002080
NM_001865
NM_003172
NM_014222
NM_016013
NM_002610
NM_005830
NM_000274
NM_001231
NM_003171
NM_002693
NM_015969
NM_000108
NM_005932
NM_002612
NM_016067
NM_003776
NM_001864
NM_002949
NM_007103
NM_003321
NM_004483
NM_004109
NM_014252
NM_000019
NM_001098
NM_005009
NM_006223
NM_000101
NM_016065
NM_012228
NM_000183
NM_006440
NM_006111
NM_020191
NM_000309
NM_005881
NM_007215
NM_002880
NM_032351
NM_152740
NM_001151
NM_006809
NM_005888
NM_021107
NM_001191
NM_138578
NM_001002258
NM_004376
NM_078470
NM_017446
NM_080794
NM_006980
NM_004214
NM_198897
NM_000531
NM_001100169
NM_006839
NM_014050
NM_000018
NM_001033859
NM_005692
NM_007189
NM_016071
NM_001001977
NM_003356
NM_022803
NM_001875
NM_016066
NM_000663
NM_213595
NM_004294
NM_000709
NM_001042595
NM_001098821
NM_001098822
NM_001098823
NM_001098824
NM_001098825
NM_006899
NM_174855
NM_000633
NM_000657
NM_004208
NM_000189
NM_145870
NM_001001973
NM_005174
NM_001003941
NM_002541
NM_004493
NM_001006635
NM_006554
NM_000636
NM_001024466
NM_001003696
NM_001003701
NM_003951
NM_022810
NM_001042537
NM_006359
NM_012343
NM_001099735
NM_016311
NM_178190
NM_178191
NM_001079866
NM_018141
NM_004793
NM_005035
NM_004110
NM_024417
NM_001002027
NM_000349
NM_001007243
NM_005327
NM_003119
NM_199367
NM_001013436
NM_021126
NM_018997
NM_144697
NM_013247
NM_145074
NM_000056
NM_001002031
NM_005176
NM_001359
NM_080916
NM_080918
NM_005662
NM_000159
NM_013976
NM_022112
NM_001080124
NM_001080125
NM_001228
NM_033355
NM_033358
NM_000086
NM_019887
NM_138929
NM_001042646
NM_014965
NM_021960
NM_016050
NM_170738
NM_170739
NM_016504
NM_001227
NM_033338
NM_033340
NM_012094
NM_181651
NM_181652
NM_015560
NM_130831
NM_130832
NM_130833
NM_130834
NM_130835
NM_130836
NM_130837
NM_004077
NM_001009185
NM_015256
NM_000167
NM_203391
NM_032797
NM_001037171
NM_014324
NM_030945
NM_181435
NM_203382
NM_001040409
NM_006636
NM_001015001
NM_020990
NM_001018073
NM_004563
NM_001018078
NM_004957
NM_003748
NM_148923
NM_021100
NM_001040275
NM_001437
NM_001089591
NM_006004
NM_007220
NM_000144
NM_181425
NM_004322
NM_006294
NM_001018837
NM_006118
NM_004134
NM_000551
NM_002156
NM_001876
NM_000176
NM_001020825
NM_001024094
NM_080415
NM_080416
NM_000714
NM_013391
NM_001035511
NM_001035512
NM_001035513
NM_003001
NM_004279
NM_004377
NM_152247
NM_152253
NM_001931
NM_002716
NM_181699
NM_001025248
NM_001025249
NM_001948
NM_001014763
NM_001985
NM_001001975
NM_001196
NM_197966
NM_197967
NM_001001937
NM_001361
NM_001005369
NM_016282
NM_001080
NM_170740
NM_004051
